# Supplementary material for: A Naphthoquinoline-Dione-Based Cu2+ Sensing Probe with Visible Color Change and Fluorescence Quenching in an Aqueous Organic Solution
Source: Molecules. 2024 Feb 9;29(4):808. doi: 10.3390/molecules29040808 (PMC10891706; doi:10.3390/molecules29040808)
Supplement: Supplementary file 1 [file molecules-29-00808-s001.zip]

Archive with 1 entries (1 files):
- molecules-2822147-supplementary.pdf
